# Supplementary material for: Short-Term Effects of Capacitive and Resistive Electric Transfer Therapy and Static Splinting in the Management of Trigger Finger: A Non-Randomized Clinical Study
Source: Life (Basel). 2025 Dec 25;16(1):30. doi: 10.3390/life16010030 (PMC12843178; doi:10.3390/life16010030)
Supplement: Supplementary file 1 [file life-16-00030-s001.zip]

Archive with 1 entries (1 files):
- life-4014237-supplementary.pdf
